# Supplementary material for: Reversal of Endothelial Dysfunction by GPBAR1 Agonism in Portal Hypertension Involves a AKT/FOXOA1 Dependent Regulation of H2S Generation and Endothelin-1
Source: PLoS One. 2015 Nov 5;10(11):e0141082. doi: 10.1371/journal.pone.0141082 (PMC4634759; doi:10.1371/journal.pone.0141082)
Supplement: S1 Table — (XLSX) [file pone.0141082.s010.xlsx]

## Sheet: Fig. 1A
X	Y	Y
1e-09	61.0182	58.3451
1e-07	61.0182	72.6734
5e-07	97.5462	83.722
1e-06	97.6282	117.875
1e-05	147.004	172.512
5e-05	175.091	150.733

## Sheet: Fig. 1B
NT	CDCA	BAR501
0.663729	13.313	1.5802
0.573121	16.4165	1.59325
0.627235	6.56653
0.290781	7.92686
0.951942	3.72743
	4.5365
	9.96703
	10.6001
	8.04402
	6.66809

## Sheet: Fig. 1C
NT	TLCA	BAR501
1.1	2.5	1.9
1	2.6	2.5
0.9	2.4	2.2

## Sheet: Fig. 1D
NT	F	BAR501
4.124	19.28	8.209
4.822	20.23	8.039

## Sheet: Fig. 1E
X	CTRL	SE	501	SE	501 PAG	SE
0	10.48	1.46	8.92	1.23	9.82	1.7
1	10.5	1.56	9.35	1.16	10.08	2
2	10.76	1.4	9.52	1.16	10.56	2.1
3	12.3	1.24	10.01	1.23	11	2.13
4	13.67	0.86	11.02	1.09	11.8	2.3
5	13.62	1.19	10.94	1.02	11.68	2.1

## Sheet: Fig. 1F
X	CTRL	SE	501	SE	501 PAG	SE
20	11.7	0.6	10.6	1.56	12.76	2.5
30	16.77	0.9	14.84	1.99	20.52	2.57
40	20.5	1	19.27	2.23	27.15	2.45
48	24.67	1.4	21.92	3.5	33.59	2.9

## Sheet: Fig. 1G
Naive	BAR501
40	2
8.4	1.8
39	13.6
71	10
113
93
46
25
