# Supplementary material for: Reversal of Endothelial Dysfunction by GPBAR1 Agonism in Portal Hypertension Involves a AKT/FOXOA1 Dependent Regulation of H2S Generation and Endothelin-1
Source: PLoS One. 2015 Nov 5;10(11):e0141082. doi: 10.1371/journal.pone.0141082 (PMC4634759; doi:10.1371/journal.pone.0141082)
Supplement: S2 Table — (XLSX) [file pone.0141082.s011.xlsx]

## Sheet: Fig. 2A
CTRL	CCL4	CCL4+501
3.23	5.1	2.48
4.2	3.7	1.91
2.6	4.47	2.19
1.7	3.69	2.76
3.5	3.37	3.33
3.23	3.29	3.47
1.4	4.2	3.36
2	3.98	2.11
2.4	2.14	2.1
		2.9

## Sheet: Fig. 2B
CTRL	CCL4	CCL4+501
291	532	531
337	905	394
164	980	164
232	530	269
175	159	457
220	275	192
124	161	116
379	100	185
	151	185
	372	158

## Sheet: Fig. 2C
CTRL	CCL4	CCL4+501
50	52	30
40	21	42
17	45	40
56	62	35
35	44	41
36	39	54
73	31	43
40	32	39
	27	39
	33	49

## Sheet: Fig. 2D
CTRL	CCL4	CCL4+501
0	0	0.2
1	0.2	0
0.4	0	0.1
0.8	0	0.1
0.4	0.1	0
0.4	0.3	0.9
0.5	0	0
0.4	0	0.1
	0.1	0
	0.1	0.1

## Sheet: Fig. 2E
CTRL	CCL4	CCL4+501
0.1	0.57	0.23
0.29	0.51	0.1
0.58	0.15	0.72
0.61	0.58	0.13
0.34	0.6	0.63
0.41	0.08	0.27
0.05	0.22	0.03
0.29	0.37	0.1
	0.41	0.45

## Sheet: Fig. 2N
CTRL	CCL4	BAR501
0.21875	2.814	5.984
0.09375	4.05	3.612
1.169	3.368	3.627
1.113	3.905	7.049
0.427778	4.616	4.71
0.254861	5.741	2.62
1	5.568	3.283
0.443056	3.484	6.75
0.317361	4.11	3.742
0.201389	5.027	3.687
0.615972	4.268	4.404
1.303	6.034	4.33
0.243056	5.327	6.062
	4.067	5.369
	5.146	2.232
		2.862
		3.761
		3.206
		3.796
		3.544
