# Supplementary material for: Reversal of Endothelial Dysfunction by GPBAR1 Agonism in Portal Hypertension Involves a AKT/FOXOA1 Dependent Regulation of H2S Generation and Endothelin-1
Source: PLoS One. 2015 Nov 5;10(11):e0141082. doi: 10.1371/journal.pone.0141082 (PMC4634759; doi:10.1371/journal.pone.0141082)
Supplement: S3 Table — (XLSX) [file pone.0141082.s012.xlsx]

## Sheet: Fig. 3A and B
CTRL	SE	CCL4	SE	BAR501	SE			CTRL	SE	CCL4	SE	BAR501	SE			CTRL	SE	CCL4	SE	BAR501	SE			CTRL	SE	CCL4	SE	BAR501	SE			CTRL	SE	CCL4	SE	BAR501	SE			CTRL	SE	CCL4	SE	BAR501	SE
1.04	0.15	0.83	0.17	0.65	0.2	0	0	0.99	0.07	0.52	0.06	0.98	0.21	0	0	1.02	0.14	1.07	0.15	1.14	0.19	0	0	1.05	0.15	1.9	0.55	1.6	0.27	0	0	0.95	0.27	2.6	0.6	1.9	0.5	0	0	1	0.05	2.67	0.88	1.26	0.17
CBS								CSE								eNOS								iNOS								cav1								ET1
CTRL	SE	CCL4	SE	BAR501	SE			CTRL	SE	CCL4	SE	BAR501	SE			CTRL	SE	CCL4	SE	BAR501	SE			CTRL	SE	CCL4	SE	BAR501	SE			CTRL	SE	CCL4	SE	BAR501	SE			CTRL	SE	CCL4	SE	BAR501	SE
1.13	0.25	2.88	0.83	2.44	0.62	0	0	1.06	0.15	5.37	2.6	6.58	0.83	0	0	0.96	0.03	2.46	0.59	3	0.59	0	0	1.04	0.17	3.07	1.38	3.62	1.45	0	0	0.99	0.07	0.82	0.1	1.22	0.27	0	0	1	0.08	0.78	0.21	1.13	0.37
TGFb1								COL1a1								aSMA								TNFa								IL1b								TGR5

## Sheet: Fig. 3C
CTRL	CCL4	BAR501
57.82	60.05	54.89
73.53	51.9	88.56
53.38	38.85	50.67
56.78	44.45	50.83
52.16	56.88	40.38
57.82	60.05	54.89
73.53	51.9	88.56
53.38	38.85	50.67
56.78	44.45	50.83
52.16	56.88	40.38

## Sheet: Fig. 3D
CTRL	CCL4	BAR501
5.45033	5.03477	3.82156
5.63597	4.97346	3.82156
2.98209	3	3.53831
3.09851	3	3.41257
5.40952	2.73643	3.52409
5.56904	3	3.74502
4.28798	5.21994	3.14668
4.37365	3	3.0486
3.8879	3	3.92922
3.80348	2.8	4.23458
