# Supplementary material for: Reversal of Endothelial Dysfunction by GPBAR1 Agonism in Portal Hypertension Involves a AKT/FOXOA1 Dependent Regulation of H2S Generation and Endothelin-1
Source: PLoS One. 2015 Nov 5;10(11):e0141082. doi: 10.1371/journal.pone.0141082 (PMC4634759; doi:10.1371/journal.pone.0141082)
Supplement: S4 Table — (XLSX) [file pone.0141082.s013.xlsx]

## Sheet: Fig. 4A
CTRL	met	met+501	CTRL	met	met+501
1.58	2.79	1.74	1.37	1.51	1.42
1.42	1.94	2.3	1.41	3.5	1.2
1.54	2.08	1.15	1.34	2.4	1.6
1.38	2.66	1.55	1.37	2.4	1.6
1.61	2.2	1.17	1.28	2.2	1.47
2.2		2.46	0.93	1.87	1.57
1.2		1.31			1.8
		1.84
GPBAR++	GPBAR++	GPBAR++	GPBAR--	GPBAR--	GPBAR--

## Sheet: Fig. 4B
CTRL	met	met+501	CTRL	met	met+501
1.38	1.83	2.22	1.76	0.2	1.15
0.57	1.79	1.79	0.62	0.18	2
0.59	0.4	2.71	0.94	0.39	1.4
1.38	1	1.34	1.10667	1.86	2.7
1.52	2.41	1.2			2.8
GPBAR++	GPBAR++	GPBAR++	GPBAR--	GPBAR--	GPBAR--

## Sheet: Fig. 4C
CTRL	met	met+501	CTRL	met	met+501
1.22	1	0.7	1.36	0.8	0.6
1	0.61	1.29	2	1.74	0.6
0.77	1.15	1.15	0.68	0.55	0.58
1	0.72	2.65	1.19	0.53	0.32
0.94	2.15	1.47	1		0.8
GPBAR++	GPBAR++	GPBAR++	GPBAR--	GPBAR--	GPBAR--

## Sheet: Fig. 4D
CTRL	met	met+501	CTRL	met	met+501
0.84	0.59	0.42	1	0.59	0.22
0.95	0.46	0.94	1.49	0.96	0.29
1	0.83	1	0.8	1.27	0.84
1.88	0.39	1	0.78	0.8	0.55
		1.4		1	0.26
GPBAR++	GPBAR++	GPBAR++	GPBAR--	GPBAR--	GPBAR--

## Sheet: Fig. 4E
CTRL	met	met+501	CTRL	met	met+501
1.26	0.43	1	0.79	0.46	0.43
1	0.81	5.3	0.87	1.66	0.52
0.67	0.55	3	0.43	0.45	0.43
1.15	0.596667	2.6	0.91	0.64	0.55
0.98		1.55	0.44	2
GPBAR++	GPBAR++	GPBAR++	GPBAR--	GPBAR--	GPBAR--

## Sheet: Fig. 4F
CTRL	met	met+501	CTRL	met	met+501
1.48	0.26	1.55	0.66	2.2	0.06
2.2	0.4	0.57	1.16	1.4	1.27
0.95	0.18	0.87	0.82	1.62	0.6
0.31	0.28	1	0.84	0.52	0.09
1			1		0.06
GPBAR++	GPBAR++	GPBAR++	GPBAR--	GPBAR--	GPBAR--

## Sheet: Fig. 4G
CTRL	met	met+501	CTRL	met	met+501
1.2	0.14	0.75	1.17	0.33	0.12
1.5	0.3	0.25	0.67	0.42	0.41
0.7	0.24	0.71	0.85	0.81	0.41
0.7	0.226667	0.68	0.49	0.69	0.14
1		0.48			0.1
GPBAR++	GPBAR++	GPBAR++	GPBAR--	GPBAR--	GPBAR--
