# Supplementary material for: Reversal of Endothelial Dysfunction by GPBAR1 Agonism in Portal Hypertension Involves a AKT/FOXOA1 Dependent Regulation of H2S Generation and Endothelin-1
Source: PLoS One. 2015 Nov 5;10(11):e0141082. doi: 10.1371/journal.pone.0141082 (PMC4634759; doi:10.1371/journal.pone.0141082)
Supplement: S5 Table — (XLSX) [file pone.0141082.s014.xlsx]

## Sheet: Fig. 5A
NT	TLCA	OA	BA	6E	UDCA	BAR501
1	1.74	1.62	7.12	9.51	1.1	3.3
0.93	1.62	1.5	9.84	12.9	1.12	3.2
1	1.86	1.32	4.92	6.96	1.25	2.8

## Sheet: Fig. 5B
NT	SE	BAR501	SE	TLCA	SE			NT	SE	BAR501	SE	TLCA	SE			NT	SE	BAR501	SE	TLCA	SE			NT	SE	BAR501	SE	TLCA	SE
1	0.02	4.96	1.08	1.74	0.06	0	0	1.04	0.03	1.5	0.2	1.02	0.04	0	0	1	0.04	0.72	0.07	1	0.05	0	0	1	0.02	0.76	0.04	1	0.06
CSE								CBS								eNOS								GP-BAR1

## Sheet: Fig. 5C
NT	1	10	25	50
0.397394	0.472668	0.599371	0.624664	0.704587
0.421095	0.505249	0.562013	0.591866	0.839905

## Sheet: Fig. 5D
aIgG	-	+
0.99	0.96	6.9
0.93	1.1	7.4
1.1	0.89	8

## Sheet: Fig. 5E
0	24	48		0	24	48
19.3	32.3	45.6	0	15	140	213
20	33.7	46.1	0	11	134	216
20.8	33.9	46.4	0	16	135	207
