# Supplementary material for: Reversal of Endothelial Dysfunction by GPBAR1 Agonism in Portal Hypertension Involves a AKT/FOXOA1 Dependent Regulation of H2S Generation and Endothelin-1
Source: PLoS One. 2015 Nov 5;10(11):e0141082. doi: 10.1371/journal.pone.0141082 (PMC4634759; doi:10.1371/journal.pone.0141082)
Supplement: S6 Table — (XLSX) [file pone.0141082.s015.xlsx]

## Sheet: Fig. 6A
CTRL	SE	TLCA	SE	BAR501	SE
0.98	0.02	0.31	0.04	0.32	0.12

## Sheet: Fig. 6C
-	+		-	+
1.25	0.97		642	96
0.77	0.88		776	62
1	1.02		548	189
aIgG			aFOXO

## Sheet: Fig. 6D
NT	BAR501	BAR+LY
0.9	0.25	0.5
1	0.28	0.59
1.11	0.23	0.64
